# Supplementary material for: ADAMTS8 Promotes Cardiac Fibrosis Partly Through Activating EGFR Dependent Pathway
Source: Front Cardiovasc Med. 2022 Feb 10;9:797137. doi: 10.3389/fcvm.2022.797137 (PMC8866452; doi:10.3389/fcvm.2022.797137)
Supplement: Supplementary file 5 [file Data_Sheet_1.ZIP]

Archive with 11 entries (11 files):
- Figure1 E  DCM DAPI.jpg
- Figure1 E  DCM Vimentin.jpg
- Figure1 E DCM ADAMTS8.jpg
- Figure1 E DCM Merge.tif
- Figure1 E normal  DAPI.jpg
- Figure1 E normal  MERGE.jpg
- Figure1 E normal  MERGE.tif
- Figure1 E normal  Vimentin.jpg
- Figure1 E normal ADAMTS8.jpg
- Figure1A  DCM.tif
- Figure1A Normal.tif
