# Supplementary material for: ADAMTS8 Promotes Cardiac Fibrosis Partly Through Activating EGFR Dependent Pathway
Source: Front Cardiovasc Med. 2022 Feb 10;9:797137. doi: 10.3389/fcvm.2022.797137 (PMC8866452; doi:10.3389/fcvm.2022.797137)
Supplement: Supplementary file 6 [file Data_Sheet_2.ZIP]

Archive with 13 entries (13 files):
- Figure2 A boder.jpg
- Figure2 A Infarct.jpg
- Figure2 A remote.jpg
- Figure2 E Border ADAMTS8 20.0x.jpg
- Figure2 E Border merge 20.0x.jpg
- Figure2 E border Vimentin 20.0x.jpg
- Figure2 E Infarct ADAMTS8 20.0x.jpg
- Figure2 E infarct merge  20.0x.jpg
- Figure2 E infarct vimentin 20.0x.jpg
- Figure2 E Remote  ADAMTS8 20.0x.jpg
- Figure2 E Remote  Vimentin 20.0x.jpg
- Figure2 E Remote MERGE 20.0x.jpg
- Figure2 E.jpg
