# Supplementary material for: ADAMTS8 Promotes Cardiac Fibrosis Partly Through Activating EGFR Dependent Pathway
Source: Front Cardiovasc Med. 2022 Feb 10;9:797137. doi: 10.3389/fcvm.2022.797137 (PMC8866452; doi:10.3389/fcvm.2022.797137)
Supplement: Supplementary file 7 [file Data_Sheet_3.ZIP]

Archive with 10 entries (10 files):
- Figure3 A  TAC.jpg
- Figure3 A Sham Masson.jpg
- Figure3 A sham.jpg
- Figure3 A TAC Masson.jpg
- Figure3 C sham  merge.jpg
- Figure3 C sham ADAMTS8.jpg
- Figure3 C sham Vimentin.jpg
- Figure3 C TAC ADAMTS8.jpg
- Figure3 C TAC MERGE.jpg
- Figure3 C TAC Vimentin.jpg
