# Supplementary material for: ADAMTS8 Promotes Cardiac Fibrosis Partly Through Activating EGFR Dependent Pathway
Source: Front Cardiovasc Med. 2022 Feb 10;9:797137. doi: 10.3389/fcvm.2022.797137 (PMC8866452; doi:10.3389/fcvm.2022.797137)
Supplement: Supplementary file 8 [file Data_Sheet_4.ZIP]

Archive with 6 entries (6 files):
- Figure4 B Ad-ADAMTS8.tif
- Figure4 B Ad-v.tif
- Figure4 E Ad-ADAMTS8.tif
- Figure4 E Ad-v.tif
- Figure4 E SCR.tif
- Figure4 E si ADAMTS8.tif
