# Supplementary material for: ADAMTS8 Promotes Cardiac Fibrosis Partly Through Activating EGFR Dependent Pathway
Source: Front Cardiovasc Med. 2022 Feb 10;9:797137. doi: 10.3389/fcvm.2022.797137 (PMC8866452; doi:10.3389/fcvm.2022.797137)
Supplement: Supplementary file 9 [file Data_Sheet_5.ZIP]

Archive with 12 entries (12 files):
- Figure5 A 0h   Co-culture 2.tif
- Figure5 A 0h   Co-culture 3.tif
- Figure5 A 0h   Co-culture 4.tif
- Figure5 A 0h   Co-culture.tif
- Figure5 A Ad-ADAMTS8-Co 24h.tif
- Figure5 A Ad-v-Co 24h.tif
- Figure5 A SCramble-Co 24h.tif
- Figure5 A si-ADAMTS8-Co 24h.tif
- Figure5 B Ad-ADAMTS8-Co.tif
- Figure5 B Ad-v-co.tif
- Figure5 B SCR-Co.tif
- Figure5 B si-ADAMTS8-Co.tif
