# Supplementary material for: ADAMTS8 Promotes Cardiac Fibrosis Partly Through Activating EGFR Dependent Pathway
Source: Front Cardiovasc Med. 2022 Feb 10;9:797137. doi: 10.3389/fcvm.2022.797137 (PMC8866452; doi:10.3389/fcvm.2022.797137)
Supplement: Supplementary file 11 [file Data_Sheet_7.ZIP]

Archive with 8 entries (8 files):
- Figure8 A MI Ad-ADAMTS8.jpg
- Figure8 A MI Ad-v.jpg
- Figure8 A Sham Ad-ADAMTS8.jpg
- Figure8 A Sham AD-v.jpg
- Figure8 B MI Ad-ADAMTS8.jpg
- Figure8 B MI Ad-v.jpg
- Figure8 B Sham Ad-ADAMTS8.jpg
- Figure8 B Sham AD-v.jpg
